# Supplementary material for: Proteasomal degradation of BRAHMA promotes Boron tolerance in Arabidopsis
Source: Nat Commun. 2018 Dec 11;9:5285. doi: 10.1038/s41467-018-07393-6 (PMC6290004; doi:10.1038/s41467-018-07393-6)
Supplement: Supplementary file 4 — Supplementary Data 1 [file 41467_2018_7393_MOESM4_ESM.xlsx]

## Sheet: Col-0 control
The list of poly-Ub proteins identified by proteome analysis
		Score				Number of matched peptides
AGI code	Annotation	1st	2nd	3rd	4th	1st	2nd	3rd	4th
AT1G02400.1	ATGA2OX6/DTA1 (GIBBERELLIN 2-OXIDASE 6); gibberellin 2-beta-dioxygenase	-	-	43	65	-	-	7	10
AT1G12520.1	CCS1 (copper chaperone for superoxide dismutase 1); superoxide dismutase copper chaperone	33	38	23	-	13	9	2	-
AT1G16370.1	ATOCT6; carbohydrate transmembrane transporter/ sugar:hydrogen ion symporter	-	-	25	23	-	-	4	4
AT1G16540.1	ABA3/ATABA3/LOS5/SIR3 (ABA DEFICIENT 3); Mo-molybdopterin cofactor sulfurase/ selenocysteine lyase	-	27	23	23	-	22	9	19
AT1G20300.1	pentatricopeptide (PPR) repeat-containing protein	-	-	52	23	-	-	5	19
AT1G23410.1	ubiquitin extension protein, putative / 40S ribosomal protein S27A (RPS27aA)	-	710	642	1010	-	28	21	28
AT1G26540.1	agenet domain-containing protein	-	29	27	-	-	7	1	-
AT1G29740.1	leucine-rich repeat family protein / protein kinase family protein	65	28	-	-	3	15	-	-
AT1G30970.1	SUF4 (SUPPRESSOR OF FRIGIDA4); DNA binding / protein heterodimerization/ protein homodimerization/ transcription factor	20		18	-	55		25	-
AT1G31290.1	PAZ domain-containing protein / piwi domain-containing protein	16	19	14	26	7	10	5	6
AT1G32530.1	zinc finger (C3HC4-type RING finger) family protein	-	20	17	-	-	16	9	-
AT1G34560.1	similar to unknown protein [Arabidopsis thaliana] (TAIR:AT3G27900.1); contains InterPro domain Protein of unknown function DUF1184 (InterPro:IPR009568)	14	14	-	-	6	9	-	-
AT1G55040.1	zinc finger (Ran-binding) family protein	88	46	-	-	14	6	-	-
AT1G56410.1	ERD2/HSP70T-1 (EARLY-RESPONSIVE TO DEHYDRATION 2); ATP binding	75	-	-	85	2	-	-	4
AT1G58230.1	WD-40 repeat family protein / beige-related	23	-	26	27	2	-	5	5
AT1G59590.1	ZCF37	-	28	27	-	-	10	1	-
AT1G59980.1	ARL2/ATDJC39 (ARG1-LIKE2); heat shock protein binding / unfolded protein binding	-	31	-	28	-	14	-	7
AT1G60130.1	jacalin lectin family protein	19	16	21	16	2	4	8	9
AT1G63280.1	serpin-related / serine protease inhibitor-related	21	27	-	-	4	9	-	-
AT1G65220.1	eIF4-gamma/eIF5/eIF2-epsilon domain-containing protein	-	33	28	29	-	9	3	8
AT1G65560.1	allyl alcohol dehydrogenase, putative	-	28	-	31	-	14	-	12
AT1G67840.1	ATP-binding region, ATPase-like domain-containing protein	21	24	-	-	9	22	-	-
AT1G74260.1	catalytic	261	436	173	137	34	80	39	33
AT1G74880.1	NDH-O (NAD(P)H:PLASTOQUINONE DEHYDROGENASE COMPLEX SUBUNIT O)	21	24	-	-	4	9	-	-
AT1G78640.1	similar to transcription factor [Arabidopsis thaliana] (TAIR:AT2G33720.1); similar to hypothetical protein [Vitis vinifera] (GB:CAN65857.1)	32	-	20	24	8	-	4	2
AT2G01210.1	leucine-rich repeat transmembrane protein kinase, putative	20	-	19	20	5	-	11	17
AT2G07689.1	NADH-ubiquinone oxidoreductase, putative	-	-	67	87	-	-	6	6
AT2G16850.1	PIP2;8/PIP3B (plasma membrane intrinsic protein 2;8); water channel	33	45	23	46	5	13	10	10
AT2G19950.1	This gene is predicted to encode a protein that functions as a Golgi apparatus structural component known as a golgin in mammals and yeast. A fluorescently-tagged version of GC1 co-localizes with Golgi markers, and this localization appears to be	14	14	-	-	6	8	-	-
AT2G22360.1	DNAJ heat shock family protein	-	24	22	-	-	7	1	-
AT2G25360.1	zinc finger protein-related	23	23	23	27	1	4	10	5
AT2G29380.1	protein phosphatase 2C, putative / PP2C, putative	178	432	177	138	29	82	36	26
AT2G30480.3	similar to hypothetical protein [Vitis vinifera] (GB:CAN65091.1)	-	25	-	26	-	20	-	15
AT2G31880.1	leucine-rich repeat transmembrane protein kinase, putative	54	33	-	-	3	1	-	-
AT2G37435.1	cysteine protease inhibitor	23	33	-	-	33	37	-	-
AT2G47030.1	VGDH1; pectinesterase	19	20	-	20	32	16	-	13
AT2G47090.1	nucleic acid binding	533	2094	337	302	89	406	55	41
AT3G03305.1	calcineurin-like phosphoesterase family protein	34	40	43	48	10	20	15	24
AT3G04020.1	similar to unnamed protein product [Vitis vinifera] (GB:CAO69198.1)	-	17	17	-	-	38	24	-
AT3G04854.1	unknown protein	21	24	-	-	4	9	-	-
AT3G05310.1	GTP-binding protein-related	20	26	-	-	18	9	-	-
AT3G07140.1	GPI transamidase component Gpi16 subunit family protein	33	-	23	23	12	-	2	1
AT3G08720.1	ATPK19 (ARABIDOPSIS THALIANA PROTEIN KINASE 19); kinase	-	33	29	35	-	20	6	10
AT3G10650.1	similar to nucleoporin-related [Arabidopsis thaliana] (TAIR:AT5G20200.1); similar to unnamed protein product [Vitis vinifera] (GB:CAO66025.1)	-	26	23	-	-	6	4	-
AT3G14110.1	FLU (FLUORESCENT IN BLUE LIGHT); binding	79	-	23	28	6	-	1	2
AT3G20250.1	APUM5 (ARABIDOPSIS PUMILIO 5); RNA binding	21	57	60	54	39	5	10	14
AT3G24870.1	DNA binding	23	22	-	-	6	3	-	-
AT3G27290.1	F-box family protein-related	21	24	-	-	4	9	-	-
AT3G28820.1	similar to unknown protein [Arabidopsis thaliana] (TAIR:AT3G28810.1); contains InterPro domain Protein of unknown function DUF1216 (InterPro:IPR009605)	21	24	-	-	5	10	-	-
AT3G29200.1	CM1 (chorismate mutase 1); chorismate mutase	39	26	23	37	7	2	5	3
AT3G47050.1	glycosyl hydrolase family 3 protein	-	22	24	23	-	14	7	10
AT3G54360.1	protein binding / zinc ion binding	21	24	-	-	4	9	-	-
AT3G55250.1	similar to unnamed protein product [Vitis vinifera] (GB:CAO14780.1)	21	24	-	-	4	9	-	-
AT3G56820.1	similar to unnamed protein product [Vitis vinifera] (GB:CAO18276.1); contains InterPro domain Cupin, RmlC-type (InterPro:IPR011051)	21	24	-	-	4	9	-	-
AT3G61680.1	lipase class 3 family protein	39	26	-	37	8	8	-	5
AT3G62590.1	lipase class 3 family protein	39	26	23	37	10	4	8	10
AT4G13770.1	CYP83A1 (CYTOCHROME P450 83A1); oxygen binding	14	14	-	-	6	10	-	-
AT4G16670.1	similar to unknown protein [Arabidopsis thaliana] (TAIR:AT4G17350.1); similar to unnamed protein product [Vitis vinifera] (GB:CAO39969.1); contains InterPro domain Pleckstrin-like, plant (InterPro:IPR013666); contains InterPro domain Protein of unknown function DUF828, plant (InterPro:IPR008546); contains InterPro domain Pleckstrin-like (InterPro:IPR001849)	18	15	-	-	14	20	-	-
AT4G16765.1	oxidoreductase, 2OG-Fe(II) oxygenase family protein	23	23	52	27	3	5	5	5
AT4G17270.1	Mo25 family protein	21	24	-	-	5	9	-	-
AT4G17990.1	similar to unknown protein [Arabidopsis thaliana] (TAIR:AT4G17700.1); contains InterPro domain Protein of unknown function DUF626, Arabidopsis thaliana (InterPro:IPR006462)	21	26	20	-	8	231	20	-
AT4G30000.1	dihydropterin pyrophosphokinase, putative / dihydropteroate synthase, putative / DHPS, putative	-	-	20	22	-	-	9	9
AT4G36770.1	UDP-glucoronosyl/UDP-glucosyl transferase family protein	310	207	79	43	85	92	19	5
AT5G02500.1	HSC70-1 (heat shock cognate 70 kDa protein 1); ATP binding	122	55	103	85	3	2	4	4
AT5G04230.1	PAL3 (PHENYL ALANINE AMMONIA-LYASE 3); phenylalanine ammonia-lyase	33	-	23	23	6	-	3	1
AT5G13010.1	EMB3011 (EMBRYO DEFECTIVE 3011); RNA helicase	44	42	-	-	10	9	-	-
AT5G15400.1	U-box domain-containing protein	-	17	28	17	-	10	10	13
AT5G28540.1	BIP1; ATP binding	84	-	-	50	2	-	-	1
AT5G45600.1	GAS41 (TBP-ASSOCIATED FACTOR 14B)	29	31	-	-	3	4	-	-
AT5G52980.1	similar to unnamed protein product [Vitis vinifera] (GB:CAO63390.1)	-	29	32	-	-	22	5	-
AT5G58270.1	STA1 (STARIK 1); ATPase, coupled to transmembrane movement of substances	21	78	39	39	3	9	4	5
AT5G62120.1	ARR23 (ARABIDOPSIS RESPONSE REGULATOR 23); transcription regulator	15	-	-	13	4	-	-	11
ATMG00520.1	hypothetical protein	28	28	20	15	67	72	17	10

## Sheet: Col-0 + B
The list of poly-Ub proteins identified by proteome analysis
		Score				Number of matched peptides
AGI code	Annotation	1st	2nd	3rd	4th	1st	2nd	3rd	4th
AT1G07250.1	UDP-glucoronosyl/UDP-glucosyl transferase family protein	35	19	27	-	1	2	3	-
AT1G07870.1	protein kinase family protein	-	23	30	-	-	5	1	-
AT1G08130.1	ATLIG1 (ARABIDOPSIS THALIANA DNA LIGASE 1); ATP binding / DNA ligase (ATP)	-	-	23	21	-	-	9	6
AT1G12520.1	CCS1 (copper chaperone for superoxide dismutase 1); superoxide dismutase copper chaperone	38	-	21	23	9	-	2	5
AT1G16370.1	ATOCT6; carbohydrate transmembrane transporter/ sugar:hydrogen ion symporter	-	-	26	25	-	-	5	6
AT1G16540.1	ABA3/ATABA3/LOS5/SIR3 (ABA DEFICIENT 3); Mo-molybdopterin cofactor sulfurase/ selenocysteine lyase	-	20	24	16	-	23	15	9
AT1G20300.1	pentatricopeptide (PPR) repeat-containing protein	-	40	37	40	-	8	5	5
AT1G23410.1	ubiquitin extension protein, putative / 40S ribosomal protein S27A (RPS27aA)	324	663	800	560	12	26	27	17
AT1G26540.1	agenet domain-containing protein	32	27	-	-	7	11	-	-
AT1G27180.1	disease resistance protein (TIR-NBS-LRR class), putative	26	35	48	-	4	7	5	-
AT1G29740.1	leucine-rich repeat family protein / protein kinase family protein	40	35	41	-	3	16	5	-
AT1G30970.1	SUF4 (SUPPRESSOR OF FRIGIDA4); DNA binding / protein heterodimerization/ protein homodimerization/ transcription factor	21	22	-	21	46	54	-	20
AT1G31290.1	PAZ domain-containing protein / piwi domain-containing protein	13	16	-	-	4	16	-	-
AT1G32530.1	zinc finger (C3HC4-type RING finger) family protein	-	-	16	18	-	-	11	9
AT1G34560.1	similar to unknown protein [Arabidopsis thaliana] (TAIR:AT3G27900.1); contains InterPro domain Protein of unknown function DUF1184 (InterPro:IPR009568)	14	14	-	-	6	9	-	-
AT1G55040.1	zinc finger (Ran-binding) family protein	56	77	-	-	7	17	-	-
AT1G58230.1	WD-40 repeat family protein / beige-related	-	33	29	18	-	9	6	9
AT1G59590.1	ZCF37	39	28	-	29	5	9	-	1
AT1G59980.1	ARL2/ATDJC39 (ARG1-LIKE2); heat shock protein binding / unfolded protein binding	28	29	-	7	10	13	-	30
AT1G60130.1	jacalin lectin family protein	17	-	16	20	1	-	8	10
AT1G63280.1	serpin-related / serine protease inhibitor-related	23	23	-	-	2	8	-	-
AT1G65220.1	eIF4-gamma/eIF5/eIF2-epsilon domain-containing protein	-	28	31	28	-	6	7	5
AT1G65640.1	DEGP4 (DEGP PROTEASE 4); serine-type peptidase/ trypsin	32	-	29	23	1	-	1	1
AT1G74260.1	catalytic	148	1100	142	178	17	190	32	35
AT1G78010.1	tRNA modification GTPase, putative	-	-	16	16	-	-	6	2
AT1G78640.1	similar to transcription factor [Arabidopsis thaliana] (TAIR:AT2G33720.1); similar to hypothetical protein [Vitis vinifera] (GB:CAN65857.1)	22	22	-	-	7	10	-	-
AT2G01210.1	leucine-rich repeat transmembrane protein kinase, putative	18	23	18	20	9	13	1	11
AT2G07689.1	NADH-ubiquinone oxidoreductase, putative	-	-	83	69	-	-	5	6
AT2G16850.1	PIP2;8/PIP3B (plasma membrane intrinsic protein 2;8); water channel	34	43	23	19	5	12	10	10
AT2G19950.1	This gene is predicted to encode a protein that functions as a Golgi apparatus structural component known as a golgin in mammals and yeast. A fluorescently-tagged version of GC1 co-localizes with Golgi markers, and this localization appears to be	14	14	-	-	5	8	-	-
AT2G22360.1	DNAJ heat shock family protein	-	39	-	19	-	9	-	1
AT2G25360.1	zinc finger protein-related	-	40	37	-	-	8	5	-
AT2G29380.1	protein phosphatase 2C, putative / PP2C, putative	104	1029	122	182	13	201	26	32
AT2G30480.3	similar to hypothetical protein [Vitis vinifera] (GB:CAN65091.1)	28	21	20	-	10	20	10	-
AT2G31880.1	leucine-rich repeat transmembrane protein kinase, putative	32	41	33	-	1	2	3	-
AT2G37435.1	cysteine protease inhibitor	33	26	18	16	23	45	29	26
AT2G47030.1	VGDH1; pectinesterase	19	-	18	20	16	-	12	8
AT2G47090.1	nucleic acid binding	349	3923	326	303	59	629	43	47
AT3G03305.1	calcineurin-like phosphoesterase family protein	31	39	42	38	9	17	18	22
AT3G05310.1	GTP-binding protein-related	26	28	-	-	8	10	-	-
AT3G07140.1	GPI transamidase component Gpi16 subunit family protein	38	-	21	23	9	-	2	5
AT3G08720.1	ATPK19 (ARABIDOPSIS THALIANA PROTEIN KINASE 19); kinase	-	34	29	-	-	17	10	-
AT3G14110.1	FLU (FLUORESCENT IN BLUE LIGHT); binding	86	24	29	41	6	1	2	5
AT3G20250.1	APUM5 (ARABIDOPSIS PUMILIO 5); RNA binding	41	58	40	51	7	20	13	11
AT3G29200.1	CM1 (chorismate mutase 1); chorismate mutase	43	23	30	22	7	1	4	5
AT3G47050.1	glycosyl hydrolase family 3 protein	-	21	24	21	-	14	11	7
AT3G55250.1	similar to unnamed protein product [Vitis vinifera] (GB:CAO14780.1)	34	44	-	-	243	283	-	-
AT3G55410.1	2-oxoglutarate dehydrogenase E1 component, putative / oxoglutarate decarboxylase, putative / alpha-ketoglutaric dehydrogenase, putative	33	-	18	26	22	-	27	1
AT3G61680.1	lipase class 3 family protein	43	23	30	-	8	4	5	-
AT3G62590.1	lipase class 3 family protein	43	23	30	22	8	5	8	8
AT4G13770.1	CYP83A1 (CYTOCHROME P450 83A1); oxygen binding	14	14	-	-	5	16	-	-
AT4G16670.1	similar to unknown protein [Arabidopsis thaliana] (TAIR:AT4G17350.1); similar to unnamed protein product [Vitis vinifera] (GB:CAO39969.1); contains InterPro domain Pleckstrin-like, plant (InterPro:IPR013666); contains InterPro domain Protein of unknown function DUF828, plant (InterPro:IPR008546); contains InterPro domain Pleckstrin-like (InterPro:IPR001849)	22	14	-	-	18	20	-	-
AT4G17990.1	similar to unknown protein [Arabidopsis thaliana] (TAIR:AT4G17700.1); contains InterPro domain Protein of unknown function DUF626, Arabidopsis thaliana (InterPro:IPR006462)	21	24	20	-	8	308	9	-
AT4G36770.1	UDP-glucoronosyl/UDP-glucosyl transferase family protein	544	433	36	109	135	138	7	24
AT5G04230.1	PAL3 (PHENYL ALANINE AMMONIA-LYASE 3); phenylalanine ammonia-lyase	38	-	21	23	6	-	3	5
AT5G10550.1	GTE2 (GLOBAL TRANSCRIPTION FACTOR GROUP E 2); DNA binding	27	27	-	-	5	3	-	-
AT5G13010.1	EMB3011 (EMBRYO DEFECTIVE 3011); RNA helicase	41	43	-	-	9	10	-	-
AT5G21030.1	PAZ domain-containing protein / piwi domain-containing protein	25	43	-	-	5	10	-	-
AT5G35917.1	CYP79A3P (cytochrome P450, family 79, subfamily A, polypeptide 3 pseudogene); heme binding / iron ion binding / monooxygenase	24	21	-	-	3	7	-	-
AT5G39610.1	ANAC092/ATNAC2/ATNAC6 (Arabidopsis NAC domain containing protein 92); protein heterodimerization/ protein homodimerization/ transcription factor	19	-	21	-	4	-	8	-
AT5G52980.1	similar to unnamed protein product [Vitis vinifera] (GB:CAO63390.1)	-	23	26	-	-	15	5	-
AT5G58270.1	STA1 (STARIK 1); ATPase, coupled to transmembrane movement of substances	46	55	30	-	5	7	2	-
AT5G62120.1	ARR23 (ARABIDOPSIS RESPONSE REGULATOR 23); transcription regulator	-	17	14	-	-	87	11	-
ATMG00520.1	hypothetical protein	24	31	-	20	113	117	-	21

## Sheet: rpt5a-6 control
The list of poly-Ub proteins identified by proteome analysis
		Score				Number of matched peptides
AGI code	Annotation	1st	2nd	3rd	4th	1st	2nd	3rd	4th
AT1G02400.1	ATGA2OX6/DTA1 (GIBBERELLIN 2-OXIDASE 6); gibberellin 2-beta-dioxygenase	-	-	45	44	-	-	7	7
AT1G07250.1	UDP-glucoronosyl/UDP-glucosyl transferase family protein	51	28	-	-	2	1	-	-
AT1G08800.1	similar to unknown protein [Arabidopsis thaliana] (TAIR:AT2G30690.1); similar to unnamed protein product [Vitis vinifera] (GB:CAO70635.1); contains InterPro domain Protein of unknown function DUF593 (InterPro:IPR007656)	36	25	-	-	1	1	-
AT1G16370.1	ATOCT6; carbohydrate transmembrane transporter/ sugar:hydrogen ion symporter	-	-	19	16	-	-	6	4
AT1G16540.1	ABA3/ATABA3/LOS5/SIR3 (ABA DEFICIENT 3); Mo-molybdopterin cofactor sulfurase/ selenocysteine lyase	-	20	22	-	-	23	-	-
AT1G20300.1	pentatricopeptide (PPR) repeat-containing protein	-	27	40	36	-	4	4	5
AT1G23410.1	ubiquitin extension protein, putative / 40S ribosomal protein S27A (RPS27aA)	-	534	693	610	-	19	22	18
AT1G27180.1	disease resistance protein (TIR-NBS-LRR class), putative	23	23	29	-	4	4	3	-
AT1G27940.1	PGP13 (P-GLYCOPROTEIN 13); ATPase, coupled to transmembrane movement of substances	-	-	19	20	-	-	2	1
AT1G29740.1	leucine-rich repeat family protein / protein kinase family protein	51	39	29	-	2	10	3	-
AT1G30970.1	SUF4 (SUPPRESSOR OF FRIGIDA4); DNA binding / protein heterodimerization/ protein homodimerization/ transcription factor	23	20	-	18	61	27	-	15
AT1G31290.1	PAZ domain-containing protein / piwi domain-containing protein	-	13	16	14	-	11	5	1
AT1G32530.1	zinc finger (C3HC4-type RING finger) family protein	-	16	16	-	-	11	10	-
AT1G34560.1	similar to unknown protein [Arabidopsis thaliana] (TAIR:AT3G27900.1); contains InterPro domain Protein of unknown function DUF1184 (InterPro:IPR009568)	19	14	-	-	7	5	-	-
AT1G53265.1	unknown protein	-	19	19	20	-	9	2	1
AT1G54510.1	ATNEK1; kinase	-	25	19	-	-	11	2	-
AT1G55040.1	zinc finger (Ran-binding) family protein	38	71	34	-	4	11	1	-
AT1G58230.1	WD-40 repeat family protein / beige-related	-	23	25	22	-	4	5	6
AT1G59980.1	ARL2/ATDJC39 (ARG1-LIKE2); heat shock protein binding / unfolded protein binding	26	29	-	31	4	13	-	6
AT1G60130.1	jacalin lectin family protein	16	15	-	-	3	9	-	-
AT1G65560.1	allyl alcohol dehydrogenase, putative	29	35	-	-	4	15	-	-
AT1G65640.1	DEGP4 (DEGP PROTEASE 4); serine-type peptidase/ trypsin	17	24	-	17	43	30	-	22
AT1G74260.1	catalytic	333	297	145	143	39	55	25	24
AT1G76780.1	similar to unknown protein [Arabidopsis thaliana] (TAIR:AT3G28770.1); similar to AG	-	-	15	25	-	-	7	8
AT1G78640.1	similar to transcription factor [Arabidopsis thaliana] (TAIR:AT2G33720.1); similar to hypothetical protein [Vitis vinifera] (GB:CAN65857.1)	23	21	-	19	6	5	-	3
AT2G01210.1	leucine-rich repeat transmembrane protein kinase, putative	-	19	19	18	-	11	12	17
AT2G01410.1	similar to unknown protein [Arabidopsis thaliana] (TAIR:AT2G16760.1); similar to unknown [Populus trichocarpa] (GB:ABK92493.1); contains InterPro domain Six-bladed beta-propeller, TolB-like (InterPro:IPR011042)	35	26	-	-	5	2	-	-
AT2G05410.1	ubiquitin-specific protease-related / meprin and TRAF homology (MATH) domain-containing protein-related	25	-	-	24	7	-	-	13
AT2G07689.1	NADH-ubiquinone oxidoreductase, putative	-	-	35	60	-	-	4	5
AT2G16850.1	PIP2;8/PIP3B (plasma membrane intrinsic protein 2;8); water channel	23	38	24	26	2	11	10	10
AT2G19950.1	This gene is predicted to encode a protein that functions as a Golgi apparatus structural component known as a golgin in mammals and yeast. A fluorescently-tagged version of GC1 co-localizes with Golgi markers, and this localization appears to be	19	14	-	-	7	6	-	-
AT2G22360.1	DNAJ heat shock family protein	-	19	-	21	-	8	-	2
AT2G25360.1	zinc finger protein-related	-	27	40	-	-	4	4	-
AT2G29380.1	protein phosphatase 2C, putative / PP2C, putative	294	321	142	130	38	60	21	21
AT2G30480.3	similar to hypothetical protein [Vitis vinifera] (GB:CAN65091.1)	-	19	25	-	-	16	7	-
AT2G31880.1	leucine-rich repeat transmembrane protein kinase, putative	60	37	-	21	3	1	-	1
AT2G37435.1	cysteine protease inhibitor	17	33	19	-	37	40	27	-
AT2G47030.1	VGDH1; pectinesterase	18	18	19	19	30	18	10	7
AT2G47090.1	nucleic acid binding	769	1945	302	276	102	359	37	35
AT3G03305.1	calcineurin-like phosphoesterase family protein	28	36	31	41	10	21	17	19
AT3G08720.1	ATPK19 (ARABIDOPSIS THALIANA PROTEIN KINASE 19); kinase	-	34	33	29	-	14	10	10
AT3G10650.1	similar to nucleoporin-related [Arabidopsis thaliana] (TAIR:AT5G20200.1); similar to unnamed protein product [Vitis vinifera] (GB:CAO66025.1)	-	27	24	-	-	7	6	-
AT3G13730.1	CYP90D1 (CYTOCHROME P450, FAMILY 90, SUBFAMILY D, POLYPEPTIDE 1); oxidoreductase, acting on paired donors, with incorporation or reduction of molecular oxygen, NADH or NADPH as one donor, and incorporation of one atom of oxygen / oxygen binding	-	-	30	30	-	-	10	10
AT3G13870.1	RHD3 (ROOT HAIR DEFECTIVE 3)	35	26	-	-	6	1	-	-
AT3G16890.1	pentatricopeptide (PPR) repeat-containing protein	35	34	-	-	4	1	-	-
AT3G19570.1	similar to unknown protein [Arabidopsis thaliana] (TAIR:AT1G49890.1); similar to unnamed protein product [Vitis vinifera] (GB:CAO61461.1); contains InterPro domain Protein of unknown function DUF566 (InterPro:IPR007573)	-	-	17	18	-	-	10	10
AT3G20250.1	APUM5 (ARABIDOPSIS PUMILIO 5); RNA binding	30	47	42	52	5	16	14	15
AT3G21700.1	GTP binding	-	25	19		-	9	2
AT3G29200.1	CM1 (chorismate mutase 1); chorismate mutase	45	-	27	22	7	-	1	4
AT3G47050.1	glycosyl hydrolase family 3 protein	-	20	22	20	-	10	7	7
AT3G55250.1	similar to unnamed protein product [Vitis vinifera] (GB:CAO14780.1)	43	27	-	-	264	226	-	-
AT3G55410.1	2-oxoglutarate dehydrogenase E1 component, putative / oxoglutarate decarboxylase, putative / alpha-ketoglutaric dehydrogenase, putative	17	-	19	-	35	-	27	-
AT3G62590.1	lipase class 3 family protein	45	27	-	22	10	4	-	6
AT4G13770.1	CYP83A1 (CYTOCHROME P450 83A1); oxygen binding	19	14	-	-	8	9	-	-
AT4G16670.1	similar to unknown protein [Arabidopsis thaliana] (TAIR:AT4G17350.1); similar to unnamed protein product [Vitis vinifera] (GB:CAO39969.1); contains InterPro domain Pleckstrin-like, plant (InterPro:IPR013666); contains InterPro domain Protein of unknown function DUF828, plant (InterPro:IPR008546); contains InterPro domain Pleckstrin-like (InterPro:IPR001849)	14	24	-	-	13	19	-	-
AT4G17990.1	similar to unknown protein [Arabidopsis thaliana] (TAIR:AT4G17700.1); contains InterPro domain Protein of unknown function DUF626, Arabidopsis thaliana (InterPro:IPR006462)	19	23	20	20	9	232	16	12
AT4G36770.1	UDP-glucoronosyl/UDP-glucosyl transferase family protein	278	290	70	79	82	120	17	14
AT5G05210.1	nucleolar matrix protein-related	25	-	-	24	4	-	-	14
AT5G13010.1	EMB3011 (EMBRYO DEFECTIVE 3011); RNA helicase	36	44	-	-	11	8	-	-
AT5G15400.1	U-box domain-containing protein	-	19	17	20	-	10	8	6
AT5G21030.1	PAZ domain-containing protein / piwi domain-containing protein	26	27	-	-	1	5	-	-
AT5G22320.1	leucine-rich repeat family protein	-	-	19	20	-	-	2	1
AT5G39610.1	ANAC092/ATNAC2/ATNAC6 (Arabidopsis NAC domain containing protein 92); protein heterodimerization/ protein homodimerization/ transcription factor	-	-	20	17	-	-	7	8
AT5G52980.1	similar to unnamed protein product [Vitis vinifera] (GB:CAO63390.1)	-	30	29	24	-	11	6	7
AT5G58270.1	STA1 (STARIK 1); ATPase, coupled to transmembrane movement of substances	29	67	25	27	3	8	2	4
AT5G64260.1	phosphate-responsive protein, putative	-	25	19	-	-	9	2	-
ATMG00520.1	hypothetical protein	26	23	20	20	60	101	14	14

## Sheet: rpt5a-6 + B
The list of poly-Ub proteins identified by proteome analysis
		Score				Number of matched peptides
AGI code	Annotation	1st	2nd	3rd	4th	1st	2nd	3rd	4th
AT1G04940.1	TIC20; P-P-bond-hydrolysis-driven protein transmembrane transporter	-	15	-	15	-	7	-	1
AT1G12520.1	CCS1 (copper chaperone for superoxide dismutase 1); superoxide dismutase copper chaperone	33	-	-	27	11	-	-	4
AT1G16370.1	ATOCT6; carbohydrate transmembrane transporter/ sugar:hydrogen ion symporter	-	-	25	22	-	-	4	6
AT1G16540.1	ABA3/ATABA3/LOS5/SIR3 (ABA DEFICIENT 3); Mo-molybdopterin cofactor sulfurase/ selenocysteine lyase	-	24	16	-	-	28	11	-
AT1G20300.1	pentatricopeptide (PPR) repeat-containing protein	28	25	21	69	2	5	2	6
AT1G23410.1	ubiquitin extension protein, putative / 40S ribosomal protein S27A (RPS27aA)	399	943	866	781	17	29	26	25
AT1G26540.1	agenet domain-containing protein	28	-	-	29	2	-	-	2
AT1G31290.1	PAZ domain-containing protein / piwi domain-containing protein	15	31	-	14	12	13	-	4
AT1G34560.1	similar to unknown protein [Arabidopsis thaliana] (TAIR:AT3G27900.1); contains InterPro domain Protein of unknown function DUF1184 (InterPro:IPR009568)	14	14	-	-	6	8	-	-
AT1G49340.1	ATPI4K ALPHA (Arabidopsis thaliana phosphatidylinositol 4-kinase alpha); inositol or phosphatidylinositol kinase	-	19	-	37	-	10	-	3
AT1G55040.1	zinc finger (Ran-binding) family protein	32	64	-	40	6	13	-	5
AT1G58230.1	WD-40 repeat family protein / beige-related	28	23	21	35	8	5	2	7
AT1G59590.1	ZCF37	30	-	-	29	2	-	-	2
AT1G59890.1	paired amphipathic helix repeat-containing protein	26	24	24	24	5	4	5	8
AT1G59980.1	ARL2/ATDJC39 (ARG1-LIKE2); heat shock protein binding / unfolded protein binding	26	31	27	27	7	18	6	7
AT1G60130.1	jacalin lectin family protein	-	17	25	-	-	8	7	-
AT1G65560.1	allyl alcohol dehydrogenase, putative	-	28	26	-	-	18	7	-
AT1G65640.1	DEGP4 (DEGP PROTEASE 4); serine-type peptidase/ trypsin	-	24	16	-	-	38	19	-
AT1G74260.1	catalytic	256	456	118	185	33	80	25	38
AT1G74430.1	MYB95 (myb domain protein 95); DNA binding / transcription factor	20	19	-	-	127	100	-	-
AT1G78640.1	similar to transcription factor [Arabidopsis thaliana] (TAIR:AT2G33720.1); similar to hypothetical protein [Vitis vinifera] (GB:CAN65857.1)	23	21	19	20	6	5	3	3
AT2G01210.1	leucine-rich repeat transmembrane protein kinase, putative	-	21	23	20	-	12	13	21
AT2G05410.1	ubiquitin-specific protease-related / meprin and TRAF homology (MATH) domain-containing protein-related	-	-	24	24	-	-	13	11
AT2G16850.1	PIP2;8/PIP3B (plasma membrane intrinsic protein 2;8); water channel	35	45	32	27	4	13	8	11
AT2G19950.1	This gene is predicted to encode a protein that functions as a Golgi apparatus structural component known as a golgin in mammals and yeast. A fluorescently-tagged version of GC1 co-localizes with Golgi markers, and this localization appears to be	14	14	-	-	9	9	-	-
AT2G20805.1	similar to DNA-binding storekeeper protein-related [Arabidopsis thaliana] (TAIR:AT1G11510.1)	-	19	18	-	-	13	8	-
AT2G25360.1	zinc finger protein-related	28	25	21	69	3	5	2	6
AT2G29380.1	protein phosphatase 2C, putative / PP2C, putative	188	473	97	175	30	83	20	36
AT2G30480.3	similar to hypothetical protein [Vitis vinifera] (GB:CAN65091.1)	-	23	18	-	-	20	8	-
AT2G37435.1	cysteine protease inhibitor	35	23	19	16	38	39	24	27
AT2G46020.1	ATBRM/BRM/CHR2 (ARABIDOPSIS THALIANA BRAHMA); ATP binding / DNA binding / helicase/ transcription regulator	31	-	23	-	19	-	10	-
AT2G47030.1	VGDH1; pectinesterase	18	20	18	-	38	17	10	-
AT2G47090.1	nucleic acid binding	622	2779	274	341	84	447	38	52
AT3G03305.1	calcineurin-like phosphoesterase family protein	32	43	35	37	7	20	15	18
AT3G05310.1	GTP-binding protein-related	27	35	-	-	17	11	-	-
AT3G06980.1	DEAD/DEAH box helicase, putative	-	18	-	16	-	5	-	1
AT3G07140.1	GPI transamidase component Gpi16 subunit family protein	33	-	-	27	11	-	-	4
AT3G07980.1	MAPKKK6 (MAP3K EPSILON PROTEIN KINASE 2); kinase	-	-	18	19	-	-	1	3
AT3G08720.1	ATPK19 (ARABIDOPSIS THALIANA PROTEIN KINASE 19); kinase		34	32	31	-	19	6	10
AT3G10650.1	similar to nucleoporin-related [Arabidopsis thaliana] (TAIR:AT5G20200.1); similar to unnamed protein product [Vitis vinifera] (GB:CAO66025.1)	25	24	-	24	12	5	-	8
AT3G13730.1	CYP90D1 (CYTOCHROME P450, FAMILY 90, SUBFAMILY D, POLYPEPTIDE 1); oxidoreductase, acting on paired donors, with incorporation or reduction of molecular oxygen, NADH or NADPH as one donor, and incorporation of one atom of oxygen / oxygen binding	-	-	30	29	-	-	7	12
AT3G14110.1	FLU (FLUORESCENT IN BLUE LIGHT); binding	79	-	-	41	6	-	-	4
AT3G20250.1	APUM5 (ARABIDOPSIS PUMILIO 5); RNA binding	34	54	51	47	3	17	13	13
AT3G29200.1	CM1 (chorismate mutase 1); chorismate mutase	46	22	-	30	7	1	-	4
AT3G47050.1	glycosyl hydrolase family 3 protein	-	26	17	-	-	14	8	-
AT3G55250.1	similar to unnamed protein product [Vitis vinifera] (GB:CAO14780.1)	49	35	-	-	224	278	-	-
AT3G55410.1	2-oxoglutarate dehydrogenase E1 component, putative / oxoglutarate decarboxylase, putative / alpha-ketoglutaric dehydrogenase, putative	35	-	19	16	38	-	24	23
AT3G58530.1	F-box family protein-related	26	24	-	-	4	5	-	-
AT3G61680.1	lipase class 3 family protein	-	22	-	30	-	4	-	5
AT4G13770.1	CYP83A1 (CYTOCHROME P450 83A1); oxygen binding	14	14	-	-	6	10	-	-
AT4G16670.1	similar to unknown protein [Arabidopsis thaliana] (TAIR:AT4G17350.1); similar to unnamed protein product [Vitis vinifera] (GB:CAO39969.1); contains InterPro domain Pleckstrin-like, plant (InterPro:IPR013666); contains InterPro domain Protein of unknown function DUF828, plant (InterPro:IPR008546); contains InterPro domain Pleckstrin-like (InterPro:IPR001849)	23	17	-	-	20	18	-	-
AT4G17990.1	similar to unknown protein [Arabidopsis thaliana] (TAIR:AT4G17700.1); contains InterPro domain Protein of unknown function DUF626, Arabidopsis thaliana (InterPro:IPR006462)	21	25	21	20	8	254	15	18
AT4G23950.1	similar to unknown protein [Arabidopsis thaliana] (TAIR:AT1G22882.1); similar to hypothetical protein [Vitis vinifera] (GB:CAN68972.1); contains InterPro domain Sad1/UNC-like, C-terminal (InterPro:IPR012919); contains InterPro domain Galactose-binding like (InterPro:IPR008979)	-	-	24	24	-	-	4	7
AT4G36770.1	UDP-glucoronosyl/UDP-glucosyl transferase family protein	520	347	47	120	147	118	11	26
AT5G04230.1	PAL3 (PHENYL ALANINE AMMONIA-LYASE 3); phenylalanine ammonia-lyase	33	-	-	25	6	-	-	4
AT5G05210.1	nucleolar matrix protein-related	-	-	24	24	-	-	13	11
AT5G10170.1	inositol-3-phosphate synthase, putative / myo-inositol-1-phosphate synthase, putative / MI-1-P synthase, putative	29	-	-	26	2	-	-	2
AT5G13010.1	EMB3011 (EMBRYO DEFECTIVE 3011); RNA helicase	43	43	-	-	12	11	-	-
AT5G15400.1	U-box domain-containing protein	-	18	25	-	-	11	8	-
AT5G21030.1	PAZ domain-containing protein / piwi domain-containing protein	26	-	-	25	4	-	-	6
AT5G27220.1	protein transport protein-related	-	25	24	-	31	21	-	-
AT5G39610.1	ANAC092/ATNAC2/ATNAC6 (Arabidopsis NAC domain containing protein 92); protein heterodimerization/ protein homodimerization/ transcription factor	-	17	14	20	-	4	8	8
AT5G52980.1	similar to unnamed protein product [Vitis vinifera] (GB:CAO63390.1)	-	23	31	-	-	17	4	-
AT5G58270.1	STA1 (STARIK 1); ATPase, coupled to transmembrane movement of substances	30	79	28	31	3	9	2	4
AT5G62120.1	ARR23 (ARABIDOPSIS RESPONSE REGULATOR 23); transcription regulator	-	21	15	-	-	14	10	-
ATMG00520.1	hypothetical protein	26	25	19	21	127	101	10	22

## Sheet: + B and mutation responsive
The list of poly-Ub proteins identified by proteome analysis
				Number of putative motifs
Color type	Treatment	AGI code	Annotation	D-box	KEN-box	PEST
	Col-0 +B	AT1G04940.1	TIC20; P-P-bond-hydrolysis-driven protein transmembrane transporter	1	0	0
	rpt5a-6	AT1G07250.1	UDP-glucoronosyl/UDP-glucosyl transferase family protein	0	0	0
	rpt5a-6 +B	AT1G07870.1	protein kinase family protein	0	0	1
	rpt5a-6 control and Col-0 +B	AT1G08130.1	ATLIG1 (ARABIDOPSIS THALIANA DNA LIGASE 1)	0	0	1
	rpt5a-6 control and rpt5a-6 +B	AT1G08800.1	similar to unknown protein [Arabidopsis thaliana] (TAIR:AT2G30690.1)	3	4	2
	All (Col-0 + B and rpt5a-6 control and rpt5a-6 +B)	AT1G27180.1	disease resistance protein (TIR-NBS-LRR class), putative	0	1	1
		AT1G27940.1	PGP13 (P-GLYCOPROTEIN 13); ATPase, coupled to transmembrane movement of substances	2	1	0
		AT1G49340.1	ATPI4K ALPHA (Arabidopsis thaliana phosphatidylinositol 4-kinase alpha)	9	0	2
		AT1G53265.1	unknown protein	0	0	0
		AT1G54510.1	ATNEK1; kinase	0	1	0
		AT1G59890.1	paired amphipathic helix repeat-containing protein	1	3	2
		AT1G65640.1	DEGP4 (DEGP PROTEASE 4); serine-type peptidase/ trypsin	1	0	0
		AT1G74430.1	MYB95 (myb domain protein 95); DNA binding / transcription factor	0	0	1
		AT1G76780.1	similar to unknown protein [Arabidopsis thaliana] (TAIR:AT3G28770.1)	0	3	1
		AT1G78010.1	tRNA modification GTPase, putative	0	0	0
		AT2G01410.1	similar to unknown protein [Arabidopsis thaliana] (TAIR:AT2G16760.1)	2	0	0
		AT2G05410.1	ubiquitin-specific protease-related / meprin and TRAF homology (MATH) domain-containing protein-related	0	0	0
		AT2G20805.1	similar to DNA-binding storekeeper protein-related [Arabidopsis thaliana]	0	0	0
		AT2G46020.1	ATBRM/BRM/CHR2 (ARABIDOPSIS THALIANA BRAHMA)	2	1	2
		AT3G06980.1	DEAD/DEAH box helicase, putative	1	1	2
		AT3G07980.1	MAPKKK6 (MAP3K EPSILON PROTEIN KINASE 2); kinase	3	1	3
		AT3G13730.1	CYP90D1 (CYTOCHROME P450, FAMILY 90, SUBFAMILY D, POLYPEPTIDE 1)	0	0	0
		AT3G13870.1	RHD3 (ROOT HAIR DEFECTIVE 3)	2	1	1
		AT3G16890.1	pentatricopeptide (PPR) repeat-containing protein	0	1	0
		AT3G19570.1	similar to unknown protein [Arabidopsis thaliana] (TAIR:AT1G49890.1)	2	0	0
		AT3G21700.1	GTP binding	0	0	0
		AT3G55410.1	2-oxoglutarate dehydrogenase E1 component, putative	3	0	0
		AT3G58530.1	F-box family protein-related	1	0	0
		AT4G23950.1	similar to unknown protein [Arabidopsis thaliana] (TAIR:AT1G22882.1)	0	1	0
		AT5G05210.1	nucleolar matrix protein-related	0	0	1
		AT5G10170.1	inositol-3-phosphate synthase, putative	1	0	0
		AT5G10550.1	GTE2 (GLOBAL TRANSCRIPTION FACTOR GROUP E 2); DNA binding	0	0	5
		AT5G21030.1	PAZ domain-containing protein / piwi domain-containing protein	1	0	0
		AT5G22320.1	leucine-rich repeat family protein	0	0	1
		AT5G27220.1	protein transport protein-related	2	0	1
		AT5G35917.1	CYP79A3P (cytochrome P450, family 79, subfamily A, polypeptide 3 pseudogene)	0	0	1
		AT5G39610.1	ANAC092/ATNAC2/ATNAC6 (Arabidopsis NAC domain containing protein 92)	0	0	0
		AT5G64260.1	phosphate-responsive protein, putative	0	0	0
